# Supplementary material for: Prevalence and sociodemographic correlates of common mental disorders among first-year university students in post-apartheid South Africa: implications for a public mental health approach to student wellness
Source: BMC Public Health. 2019 Jul 10;19:922. doi: 10.1186/s12889-019-7218-y (PMC6617861; doi:10.1186/s12889-019-7218-y)
Supplement: Supplementary file 1 — Table S1. Prevalence rates and predictors of lifetime, 12-month and 12-month prevalence among lifetime cases for internalising disorder by number of risk factors among first year university students in South Africa (n = 1402). Table S2. Prevalence rates and predictors of lifetime, 12-month and 12-month prevalence among lifetime cases for bipolar disorder by number of risk factors among first year university students in South Africa (n = 1402). Table S3. Prevalence rates and predictors of lifetime, 12-month and 12-month prevalence among lifetime cases for externalising disorder by number of risk factors among first year university students in South Africa (n = 1402). (XLSX 13 kb) [file 12889_2019_7218_MOESM1_ESM.xlsx]

## Sheet: Sheet1
Table 1. Prevalence rates and predictors of lifetime, 12-month and 12-month prevalence among lifetime cases for internalising disorder by number of risk factors among first year university students in South Africa (n = 1402)
	Factor distribution in total sample (%)	Prevalence rates			Odds Ratios for number or risk factors as predictors of prevalence
		Proportion of lifetime cases for each level of risk (%)	Proportion of 12-month cases for each level of risk (%)	Proportion of 12-month prevalence among lifetime cases for each level of risk (%)	Lifetime prevalence	12-month cases	12-month prevalence among lifetime cases
					OR (95%CI)	OR (95%CI)	OR (95%CI)
Zero risk factors	29.7	21.6	16.8	77.8	0.43	0.45	0.93
					(0.33-0.56)*	(0.34-0.60)*	(0.54-1.62)
Exactly 1 risk factor	47.7	35.5	27.7	78.1	1.15	1.11	0.93
					(0.92-1.43)	(0.88-1.41)	(0.60-1.44)
Exactly 2 risk factors	19.7	43.5	35.0	80.2	1.67	1.65	1.14
					(1.28-2.19)*	(1.25-2.19)*	(0.68-1.90)
Exactly 3 risk factors	2.9	67.5	53.7	81.5%	4.24	3.32	1.20
					(2.17-8.29)*	(1.78-6.21)*	(0.44-3.25)
Notes:
OR = odds ratio
95%CI = 95% confidence interval
*Significant findings are indicated in bold (α =0.05)
Risk factors: female gender, atypical sexual orientation, disability
Table 2: Prevalence rates and predictors of lifetime, 12-month and 12-month prevalence among lifetime cases for bipolar disorder by number of risk factors among first year university students in South Africa (n = 1402)
	Factor distribution in total sample (%)	Prevalence rates			Odds Ratios for number or risk factors as predictors of prevalence
		Proportion of lifetime cases for each level of risk (%)	Proportion of 12-month cases for each level of risk (%)	Proportion of 12-month prevalence among lifetime cases for each level of risk (%)	Lifetime prevalence	12-month cases	12-month prevalence among lifetime cases
					OR (95%CI)	OR (95%CI)	OR (95%CI)
0 risk factors	58.9	0.4	0.4	0.4	0.16	0.19	0
					(0.05-0.56)*	(0.05-0.68)*
Exactly 1 risk factor	34.3	1.2	1.0	1.0	1.15	1.20	0
					(0.42-3.19)	(0.39-3.69)
Exactly 2 risk factors	6.7	7.4	5.3	5.3	11.61	9.13	0
					(4.22-31.93)*	(2.93-28.48)*
Exactly 3 risk factors	0.1	0	0	0	0	0	0
Notes:
OR = odds ratio
95%CI = 95% confidence interval
*Significant findings are indicated in bold (α =0.05)
Risk factors: being over 21 years old, atypical sexual orientation, disability
Table 3. Prevalence rates and predictors of lifetime, 12-month and 12-month prevalence among lifetime cases for externalising disorder by number of risk factors among first year university students in South Africa (n = 1402)
	Factor distribution in total sample (%)	Prevalence rates			Odds Ratios for number or risk factors as predictors of prevalence
		Proportion of lifetime cases for each level of risk (%)	Proportion of 12-month cases for each level of risk (%)	Proportion of 12-month prevalence among lifetime cases for each level of risk (%)	Lifetime prevalence		12-month cases	12-month prevalence among lifetime cases
					OR (95%CI)		OR (95%CI)	OR (95%CI)
Zero risk factors	17.5	5.3	6.5	53.8	0.48		0.81	0.85
					(0.27-0.86)*		(0.47-1.40)	(0.27-2.68)
Exactly 1 risk factor	44	7.6	7.1	66.7	0.66		0.85	1.87
					(0.46-0.96)*		(0.57-1.26)	(0.90-3.88)
Exactly 2 risk factors	33.7	13.5	8.7	50.8	1.89		1.20	0.60
					(1.32-2.71)*		(0.80-1.80)	(0.30-1.19)
Exactly 3 risk factors	4.7	15.2	12.1	60.0	1.75		1.69	1.14
					(0.87-3.51)		(0.78-3.63)	(0.31-4.23)
Notes:
OR = odds ratio
95%CI = 95% confidence interval
*Significant findings are indicated in bold (α =0.05)
Risk factors: male gender, white race, atypical sexual orientation.
